# Supplementary material for: Temporal merging into pitch with click train in the macaque auditory cortex
Source: Natl Sci Rev. 2025 Jan 22;12(6):nwaf026. doi: 10.1093/nsr/nwaf026 (PMC12139000; doi:10.1093/nsr/nwaf026)
Supplement: nwaf026_Supplemental_Files [file nwaf026_supplemental_files.zip]

Archive with 58 entries (58 files):
- Sounds/Fig. 1 Reg4_4.06.wav
- Sounds/Fig. 2 Reg4-4.06(1)-4.wav
- Sounds/Fig. 2 Reg4-4.06(2)-4.wav
- Sounds/Fig. 2 Reg4-4.06(4)-4.wav
- Sounds/Fig. 2 Reg4-4.06(8)-4.wav
- Sounds/Fig. 2 Reg4-4.06.wav
- Sounds/Fig. 3A T1-0.5s.wav
- Sounds/Fig. 3A T1-1s.wav
- Sounds/Fig. 3A T1-2s.wav
- Sounds/Fig. 3A T1-4s.wav
- Sounds/Fig. 3D Reg20-20.3.wav
- Sounds/Fig. 3D Reg40-40.6.wav
- Sounds/Fig. 3D Reg4-4.06.wav
- Sounds/Fig. 3D Reg80-81.2.wav
- Sounds/Fig. 3D Reg8-8.12.wav
- Sounds/Fig. 3G Irreg_a╠_100.wav
- Sounds/Fig. 3G Irreg_a╠_200.wav
- Sounds/Fig. 3G Irreg_a╠_400.wav
- Sounds/Fig. 3G Irreg_a╠_50.wav
- Sounds/Fig. 3G Reg4-4.01.wav
- Sounds/Fig. 3G Reg4-4.02.wav
- Sounds/Fig. 3G Reg4-4.03.wav
- Sounds/Fig. 3G Reg4-4.04.wav
- Sounds/Fig. 4A Reg4-4.01.wav
- Sounds/Fig. 4A Reg4-4.02.wav
- Sounds/Fig. 4A Reg4-4.03.wav
- Sounds/Fig. 4A Reg4-4.04.wav
- Sounds/Fig. 4A Reg4-4.wav
- Sounds/Fig. 4E Reg16-16.24.wav
- Sounds/Fig. 4E Reg4-4.06.wav
- Sounds/Fig. 4E Reg8-8.12.wav
- Sounds/Fig. 5 Reg4-4.06.wav
- Sounds/Fig. 5 Reg4-5.wav
- Sounds/Fig. 5 Reg8-8.12.wav
- Sounds/Fig. S1 ICI_128ms.wav
- Sounds/Fig. S1 ICI_16ms.wav
- Sounds/Fig. S1 ICI_256ms.wav
- Sounds/Fig. S1 ICI_32ms.wav
- Sounds/Fig. S1 ICI_4ms.wav
- Sounds/Fig. S1 ICI_64ms.wav
- Sounds/Fig. S1 ICI_8ms.wav
- Sounds/Fig. S10 Tone_Duration_30ms.wav
- Sounds/Fig. S10 Tone_Duration_60ms.wav
- Sounds/Fig. S12 Irreg4-4.06_a╠_2.wav
- Sounds/Fig. S13 Irreg4-4.06_a╠_2_RegInserted.wav
- Sounds/Fig. S3 Reg4.06-4.wav
- Sounds/Fig. S5 Tone250-246.wav
- Sounds/Fig. S6 Reg4-4.06-4.wav
- Sounds/Fig. S7 Reg4-4.06_SPL_Normalized.wav
- Sounds/Fig. S9 Duration_125ms.wav
- Sounds/Fig. S9 Duration_250ms.wav
- Sounds/Fig. S9 Duration_30ms.wav
- Sounds/Fig. S9 Duration_500ms.wav
- Sounds/Fig. S9 Duration_60ms.wav
- Supplementary Figure Legends.docx
- Supplementary Figures.pdf
- Supplementary Materials and Method.docx
- Supplementary Table.docx
